# Supplementary material for: Voltage-dependent G-protein regulation of CaV2.2 (N-type) channels
Source: Sci Adv. 2024 Sep 11;10(37):eadp6665. doi: 10.1126/sciadv.adp6665 (PMC11389781; doi:10.1126/sciadv.adp6665)
Supplement: Supplementary file 2 — Movie S1 [file sciadv.adp6665_movie_s1.zip]

Archive with 1 entries (1 files):
- sciadv.adp6665_movie_s1.mp4
